# Supplementary material for: Genome-Wide Analysis of the Lysine Biosynthesis Pathway Network during Maize Seed Development
Source: PLoS One. 2016 Feb 1;11(2):e0148287. doi: 10.1371/journal.pone.0148287 (PMC4734768; doi:10.1371/journal.pone.0148287)
Supplement: S1 Table — (XLSX) [file pone.0148287.s009.xlsx]

## Sheet: Sheet1
Table for Primer sequences used for quantitative RT-PCR validation of RNA-Seq
genes	Forward	Reverse
DHDPS1	CGTCTCCGCATCAAAACCCT	TTCCCTCTGCCAGTCCTACT
DHDPS2	TGTTCTGCCAGCCAAATCCT	CTCCTTCTGCCCCACGAAAT
Actin	GTTGGGCGTCCTCGTCA	TGGGTCATCTTCTCCCTGTT
