# Supplementary material for: Genome-Wide Analysis of the Lysine Biosynthesis Pathway Network during Maize Seed Development
Source: PLoS One. 2016 Feb 1;11(2):e0148287. doi: 10.1371/journal.pone.0148287 (PMC4734768; doi:10.1371/journal.pone.0148287)
Supplement: S2 Table — (XLSX) [file pone.0148287.s010.xlsx]

## Sheet: Sheet1
Table for genes of lysine biosynthesis pathway enzymes of difference species
	Dicotyledon															Grass																		Selaginella moellendorffii		Physcomitrella patens				Chlamydomonas reinhardtii
	Arabidopsis thaliana					Medicago truncatula			Populus trichocarpa				Solanum lycopersicum			Sorghum bicolor				Setaria italica					Oryza sativa					Brachypodium distachyon				Selaginella moellendorffii		Physcomitrella patens				Chlamydomonas reinhardtii
AK	AT5G13280	AT3G02020	AT5G14060	AT4G19710	AT1G31230	Medtr3g084500	Medtr8g083210	Medtr7g083920	Potri.014G145700	Potri.002G236800	Potri.013G099500	Potri.019G071700	Solyc01g005240	Solyc11g040390	Solyc06g064550	Sobic.002G155100	Sobic.003G412100	Sobic.001G011700	Sobic.002G111800	Si013223m	Si028859m	Si000893m	Si029364m	Si034939m	LOC_Os01g70300	LOC_Os07g20544	LOC_Os03g63330	LOC_Os08g25390	LOC_Os09g12290	Bradi2g59490	Bradi1g01800	Bradi4g27450	Bradi3g22387	142417	80442	Pp1s88_62V6	Pp1s194_198V6	Pp1s162_64V6	Pp1s286_35V6	g18105	Cre10.g458500
ASD	AT1G14810					Medtr8g105860			Potri.008G135700	Potri.010G105300	Potri.010G105000		Solyc01g005250			Sobic.001G081900				Si038818m					LOC_Os03g55280					Bradi1g07910				145440		Pp1s263_36V6				g9648
DHDPS	AT3G60880		AT2G45440			Medtr7g075090			Potri.014G071100		Potri.002G149500		Solyc03g044660			Sobic.006G186600		Sobic.010G216300		Si006647m		Si010357m			LOC_Os04g18200		LOC_Os04g48540			Bradi2g15480		Bradi5g18987		179125		Pp1s23_281V6		Pp1s77_324V6		Cre02.g107300
DapB	AT3G59890		AT2G44040			Medtr1g101400	Medtr4g090090		Potri.017G001900		Potri.007G145900		Solyc01g098380			Sobic.007G171200		Sobic.001G438600		Si040236m		Si018106m			LOC_Os03g14120		LOC_Os02g24020			Bradi1g68380		Bradi3g11590		179125		Pp1s189_77V6				Cre16.g656300	Cre14.g627850
LL-DAP	AT2G13810		AT4G33680			Medtr2g008430	Medtr4g092620		Potri.009G082100	Potri.007G013200	Potri.005G115800		Solyc06g073280	Solyc11g044840		Sobic.001G401700		Sobic.001G471100		Si035578m		Si035771m	Si029762m		LOC_Os03g18810			LOC_Os03g09910		Bradi1g21440	Bradi1g47650	Bradi1g71530		444047		Pp1s37_113V6				g17751
DapF	AT3G53580					Medtr7g072350			Potri.016G120900		Potri.006G102700		Solyc09g005700			Sobic.008G133600		Sobic.008G133500		Si022462m					LOC_Os12g37960					Bradi4g04040				170203		Pp1s51_241V6				g5461
LysA	AT5G11880		AT3G14390			Medtr5g022700			Potri.009G119300		Potri.004G157500		Solyc01g109850			Sobic.008G038600				Si021869m					LOC_Os02g24354					Bradi3g11130				182543		Pp1s73_93V6		Pp1s405_31V6		Cre01.g050100
