# Supplementary material for: Genome-Wide Analysis of the Lysine Biosynthesis Pathway Network during Maize Seed Development
Source: PLoS One. 2016 Feb 1;11(2):e0148287. doi: 10.1371/journal.pone.0148287 (PMC4734768; doi:10.1371/journal.pone.0148287)
Supplement: S4 Table — (XLSX) [file pone.0148287.s012.xlsx]

## Sheet: Lys_biosynthesis_gene_elongatio
Table for Coexpression relationship of Lysine biosynthesis pathway genes with elongation factors 1α genes
FromNode	ToNode	weight
GRMZM2G052935	GRMZM2G084252	0.17282
GRMZM2G052935	GRMZM2G151193	0.0515209
GRMZM2G084252	GRMZM2G090722	0.153044
GRMZM2G084252	GRMZM2G556131	0.2061
GRMZM2G090722	GRMZM2G151193	0.0319747
GRMZM2G556131	GRMZM2G151193	0.0632162
GRMZM2G343543	GRMZM2G010328	0.0748397
GRMZM2G407996	GRMZM2G104575	0.0793882
GRMZM2G407996	GRMZM2G024686	0.0611305
GRMZM2G104575	GRMZM2G313678	0.0735948
GRMZM2G313678	GRMZM2G024686	0.0806643
GRMZM2G153541	GRMZM2G130332	0.0387002
GRMZM2G153541	GRMZM2G076885	0.0971487
GRMZM2G153541	GRMZM2G027835	0.0518465
AC233866.1_FG006	GRMZM2G130332	0.0525314
AC233866.1_FG006	GRMZM2G076885	0.107249
AC233866.1_FG006	GRMZM2G027835	0.0707555
GRMZM2G130332	GRMZM5G850607	0.0298053
GRMZM2G076885	GRMZM2G028313	0.0238625
GRMZM2G027835	GRMZM5G850607	0.0200891
GRMZM2G022269	GRMZM2G020446	0.104421
GRMZM2G020446	GRMZM5G801457	0.0975564
