# Supplementary material for: Genome-Wide Analysis of the Lysine Biosynthesis Pathway Network during Maize Seed Development
Source: PLoS One. 2016 Feb 1;11(2):e0148287. doi: 10.1371/journal.pone.0148287 (PMC4734768; doi:10.1371/journal.pone.0148287)
Supplement: S5 Table — (XLSX) [file pone.0148287.s013.xlsx]

## Sheet: Sheet1
Table for Coexpression relationship of Lysine biosynthesis pathway genes with ribosomal protein genes
fromNode	toNode	weight
GRMZM2G176662	GRMZM2G052935	0.162397
GRMZM2G176662	GRMZM2G090722	0.122099
GRMZM2G176662	GRMZM2G556131	0.187802
GRMZM2G163473	GRMZM2G052935	0.140992
GRMZM2G163473	GRMZM2G090722	0.103949
GRMZM2G163473	GRMZM2G556131	0.182445
GRMZM2G174669	GRMZM2G052935	0.102315
GRMZM2G174669	GRMZM2G090722	0.0434001
GRMZM2G174669	GRMZM2G556131	0.171179
GRMZM2G058681	GRMZM2G052935	0.0695822
GRMZM2G058681	GRMZM2G090722	0.0431253
GRMZM2G058681	GRMZM2G556131	0.151612
GRMZM2G095511	GRMZM2G052935	0.117631
GRMZM2G095511	GRMZM2G090722	0.0437103
GRMZM2G095511	GRMZM2G556131	0.178147
AC208337.2_FG003	GRMZM2G052935	0.0714173
AC208337.2_FG003	GRMZM2G090722	0.0476364
AC208337.2_FG003	GRMZM2G556131	0.166323
GRMZM2G138842	GRMZM2G052935	0.0981817
GRMZM2G138842	GRMZM2G090722	0.0615702
GRMZM2G138842	GRMZM2G556131	0.179505
AC213612.3_FG002	GRMZM2G052935	0.177591
AC213612.3_FG002	GRMZM2G090722	0.13598
AC213612.3_FG002	GRMZM2G556131	0.199863
GRMZM2G063617	GRMZM2G052935	0.0318497
GRMZM2G063617	GRMZM2G556131	0.0543865
GRMZM2G004259	GRMZM2G052935	0.105593
GRMZM2G004259	GRMZM2G090722	0.0473342
GRMZM2G004259	GRMZM2G556131	0.159338
GRMZM2G385287	GRMZM2G052935	0.0265853
GRMZM2G385287	GRMZM2G556131	0.0492065
GRMZM2G088880	GRMZM2G052935	0.103232
GRMZM2G088880	GRMZM2G090722	0.0419786
GRMZM2G088880	GRMZM2G556131	0.173109
GRMZM2G009894	GRMZM2G052935	0.0527085
GRMZM2G009894	GRMZM2G090722	0.022155
GRMZM2G009894	GRMZM2G556131	0.0964024
GRMZM2G052935	GRMZM2G057608	0.088091
GRMZM2G052935	GRMZM2G096690	0.0418307
GRMZM2G052935	GRMZM2G023068	0.0322117
GRMZM2G052935	GRMZM2G108008	0.0559043
GRMZM2G052935	GRMZM2G010257	0.0432472
GRMZM2G052935	GRMZM2G006293	0.1389
GRMZM2G052935	GRMZM2G073630	0.104064
GRMZM2G052935	GRMZM2G083620	0.187572
GRMZM2G052935	GRMZM2G311914	0.133456
GRMZM2G052935	GRMZM2G170420	0.0430564
GRMZM2G052935	GRMZM2G044137	0.04367
GRMZM2G052935	GRMZM2G146818	0.0311274
GRMZM2G052935	GRMZM2G100467	0.0365158
GRMZM2G052935	GRMZM2G131727	0.0647626
GRMZM2G052935	GRMZM2G176133	0.0681513
GRMZM2G052935	GRMZM2G427090	0.0606218
GRMZM2G052935	GRMZM2G099466	0.0646541
GRMZM2G052935	GRMZM2G091258	0.134674
GRMZM2G052935	GRMZM2G028883	0.0851685
GRMZM2G052935	GRMZM2G058013	0.114282
GRMZM2G052935	GRMZM2G005788	0.0421011
GRMZM2G052935	GRMZM2G021877	0.0522379
GRMZM2G052935	GRMZM2G119471	0.0390456
GRMZM2G052935	GRMZM2G026868	0.0915651
GRMZM2G052935	GRMZM5G866627	0.0545845
GRMZM2G052935	GRMZM2G336875	0.134346
GRMZM2G052935	GRMZM2G180724	0.0311874
GRMZM2G052935	GRMZM2G091921	0.0940795
GRMZM2G052935	GRMZM2G133050	0.092454
GRMZM2G052935	GRMZM2G158568	0.0549574
GRMZM2G052935	GRMZM2G337815	0.114676
GRMZM2G052935	GRMZM2G347956	0.127067
GRMZM2G052935	GRMZM2G018403	0.138608
GRMZM2G052935	GRMZM2G087165	0.0740688
GRMZM2G052935	GRMZM2G134107	0.0379884
GRMZM2G052935	GRMZM2G139900	0.0743551
GRMZM2G052935	GRMZM2G122811	0.115233
GRMZM2G052935	GRMZM2G353785	0.0507929
GRMZM2G052935	GRMZM2G057950	0.115077
GRMZM2G052935	GRMZM2G043279	0.04761
GRMZM2G052935	GRMZM2G166963	0.0589144
GRMZM2G052935	GRMZM2G435338	0.083326
GRMZM2G057608	GRMZM2G090722	0.0315789
GRMZM2G057608	GRMZM2G556131	0.128596
GRMZM2G096690	GRMZM2G090722	0.0289075
GRMZM2G096690	GRMZM2G556131	0.0530825
GRMZM2G023068	GRMZM2G556131	0.0360693
GRMZM2G108008	GRMZM2G556131	0.070567
GRMZM2G010257	GRMZM2G090722	0.0265146
GRMZM2G010257	GRMZM2G556131	0.061468
GRMZM2G006293	GRMZM2G090722	0.0752001
GRMZM2G006293	GRMZM2G556131	0.18148
GRMZM2G073630	GRMZM2G090722	0.09672
GRMZM2G073630	GRMZM2G556131	0.13799
GRMZM2G083620	GRMZM2G090722	0.158632
GRMZM2G083620	GRMZM2G556131	0.204196
GRMZM2G311914	GRMZM2G090722	0.0508635
GRMZM2G311914	GRMZM2G556131	0.149891
GRMZM2G170420	GRMZM2G090722	0.0384498
GRMZM2G170420	GRMZM2G556131	0.0796928
GRMZM2G044137	GRMZM2G090722	0.0270521
GRMZM2G044137	GRMZM2G556131	0.0568236
GRMZM2G146818	GRMZM2G556131	0.0453126
GRMZM2G100467	GRMZM2G556131	0.0610737
GRMZM2G131727	GRMZM2G090722	0.0284991
GRMZM2G131727	GRMZM2G556131	0.135564
GRMZM2G176133	GRMZM2G090722	0.0269767
GRMZM2G176133	GRMZM2G556131	0.141191
GRMZM2G427090	GRMZM2G090722	0.0524853
GRMZM2G427090	GRMZM2G556131	0.108221
GRMZM2G099466	GRMZM2G090722	0.0359629
GRMZM2G099466	GRMZM2G556131	0.0490533
GRMZM2G091258	GRMZM2G090722	0.10883
GRMZM2G091258	GRMZM2G556131	0.176446
GRMZM2G028883	GRMZM2G090722	0.0446954
GRMZM2G028883	GRMZM2G556131	0.14987
GRMZM2G058013	GRMZM2G090722	0.0552655
GRMZM2G058013	GRMZM2G556131	0.114859
GRMZM2G005788	GRMZM2G556131	0.0633688
GRMZM2G090722	GRMZM2G021877	0.0299626
GRMZM2G090722	GRMZM2G026868	0.0440551
GRMZM2G090722	GRMZM5G866627	0.0267559
GRMZM2G090722	GRMZM2G336875	0.086386
GRMZM2G090722	GRMZM2G091921	0.0257843
GRMZM2G090722	GRMZM2G133050	0.0450096
GRMZM2G090722	GRMZM2G337815	0.0454337
GRMZM2G090722	GRMZM2G347956	0.0816108
GRMZM2G090722	GRMZM2G018403	0.079309
GRMZM2G090722	GRMZM2G087165	0.0284486
GRMZM2G090722	GRMZM2G139900	0.0376295
GRMZM2G090722	GRMZM2G122811	0.0560679
GRMZM2G090722	GRMZM2G057950	0.0304982
GRMZM2G090722	GRMZM2G043279	0.0211429
GRMZM2G090722	GRMZM2G435338	0.0503633
GRMZM2G021877	GRMZM2G556131	0.0828284
GRMZM2G119471	GRMZM2G556131	0.103199
GRMZM2G026868	GRMZM2G556131	0.0926216
GRMZM5G866627	GRMZM2G556131	0.0580239
GRMZM2G336875	GRMZM2G556131	0.225352
GRMZM2G180724	GRMZM2G556131	0.075835
GRMZM2G170262	GRMZM2G556131	0.024437
GRMZM2G091921	GRMZM2G556131	0.186244
GRMZM2G556131	GRMZM2G133050	0.121947
GRMZM2G556131	GRMZM2G158568	0.101813
GRMZM2G556131	GRMZM2G337815	0.216764
GRMZM2G556131	GRMZM2G347956	0.200925
GRMZM2G556131	GRMZM2G018403	0.216087
GRMZM2G556131	GRMZM2G087165	0.124625
GRMZM2G556131	GRMZM2G134107	0.0542549
GRMZM2G556131	GRMZM2G139900	0.124964
GRMZM2G556131	GRMZM2G122811	0.171985
GRMZM2G556131	GRMZM2G353785	0.12479
GRMZM2G556131	GRMZM2G057950	0.122648
GRMZM2G556131	GRMZM2G043279	0.0642375
GRMZM2G556131	GRMZM2G166963	0.0853909
GRMZM2G556131	GRMZM2G435338	0.0874222
GRMZM2G052586	GRMZM2G010328	0.054254
GRMZM2G406643	GRMZM2G010328	0.0223677
GRMZM2G010328	GRMZM5G821027	0.0309731
GRMZM2G010328	GRMZM2G008647	0.0290981
GRMZM2G010328	GRMZM2G005640	0.0392784
GRMZM2G010328	GRMZM2G113250	0.0358843
GRMZM2G010328	GRMZM2G114954	0.0690381
GRMZM2G010328	GRMZM2G384871	0.0553865
GRMZM2G010328	AC192362.3_FG003	0.0909568
GRMZM2G010328	GRMZM2G135095	0.0711986
GRMZM2G010328	GRMZM2G023328	0.0749104
GRMZM2G303139	GRMZM2G104575	0.125036
GRMZM2G303139	GRMZM2G024686	0.120553
GRMZM2G152955	GRMZM2G104575	0.0718715
GRMZM2G152955	GRMZM2G024686	0.061305
GRMZM2G085336	GRMZM2G104575	0.215601
GRMZM2G085336	GRMZM2G024686	0.208965
GRMZM2G057388	GRMZM2G104575	0.0227902
GRMZM2G427468	GRMZM2G104575	0.063474
GRMZM2G427468	GRMZM2G024686	0.0508983
GRMZM2G157010	GRMZM2G104575	0.155493
GRMZM2G157010	GRMZM2G024686	0.141329
GRMZM2G117700	GRMZM2G104575	0.277985
GRMZM2G117700	GRMZM2G024686	0.27137
GRMZM2G104575	GRMZM2G153863	0.183141
GRMZM2G104575	GRMZM2G096123	0.0276189
GRMZM2G104575	GRMZM5G868062	0.13928
GRMZM2G104575	GRMZM2G378770	0.0680509
GRMZM2G104575	GRMZM5G862107	0.0316273
GRMZM2G104575	GRMZM2G377797	0.0553166
GRMZM2G104575	GRMZM5G886688	0.129891
GRMZM2G104575	GRMZM2G088291	0.161706
GRMZM2G104575	GRMZM2G101042	0.137514
GRMZM2G104575	GRMZM2G361569	0.0966757
GRMZM2G104575	GRMZM2G126706	0.123298
GRMZM2G153863	GRMZM2G024686	0.185484
GRMZM2G096123	GRMZM2G024686	0.0208805
GRMZM5G868062	GRMZM2G024686	0.10827
GRMZM2G024686	GRMZM2G378770	0.0537726
GRMZM2G024686	GRMZM5G862107	0.0286138
GRMZM2G024686	GRMZM2G377797	0.0408675
GRMZM2G024686	GRMZM5G886688	0.0924097
GRMZM2G024686	GRMZM2G088291	0.15002
GRMZM2G024686	GRMZM2G101042	0.118428
GRMZM2G024686	GRMZM2G361569	0.0930718
GRMZM2G024686	GRMZM2G126706	0.0942893
GRMZM2G086906	GRMZM2G027835	0.0223741
GRMZM2G031545	GRMZM2G076885	0.0300396
GRMZM2G139349	GRMZM2G130332	0.0697489
GRMZM2G139349	GRMZM2G076885	0.0681216
GRMZM2G139349	GRMZM2G027835	0.100086
GRMZM2G093574	GRMZM2G130332	0.0308279
GRMZM2G093574	GRMZM2G076885	0.0593414
GRMZM2G093574	GRMZM2G027835	0.0444445
GRMZM2G102891	GRMZM2G130332	0.0335013
GRMZM2G102891	GRMZM2G076885	0.0886148
GRMZM2G102891	GRMZM2G027835	0.0429522
GRMZM2G090422	GRMZM2G130332	0.0231837
GRMZM2G090422	GRMZM2G076885	0.0695854
GRMZM2G090422	GRMZM2G027835	0.0360778
GRMZM2G129015	GRMZM2G130332	0.0215985
GRMZM2G129015	GRMZM2G076885	0.0570109
GRMZM2G129015	GRMZM2G027835	0.0377216
GRMZM5G803952	GRMZM2G130332	0.0688086
GRMZM5G803952	GRMZM2G076885	0.117125
GRMZM5G803952	GRMZM2G027835	0.0929611
GRMZM2G170336	GRMZM2G130332	0.0753226
GRMZM2G170336	GRMZM2G076885	0.0729844
GRMZM2G170336	GRMZM2G027835	0.0756872
GRMZM2G394827	GRMZM2G130332	0.0506472
GRMZM2G394827	GRMZM2G076885	0.0868757
GRMZM2G394827	GRMZM2G027835	0.0582624
GRMZM2G326066	GRMZM2G130332	0.0213662
GRMZM2G326066	GRMZM2G076885	0.0516707
GRMZM2G326066	GRMZM2G027835	0.0283287
GRMZM2G004057	GRMZM2G130332	0.0569379
GRMZM2G004057	GRMZM2G076885	0.0543944
GRMZM2G004057	GRMZM2G027835	0.0775221
GRMZM2G152552	GRMZM2G130332	0.0400879
GRMZM2G152552	GRMZM2G076885	0.0887454
GRMZM2G152552	GRMZM2G027835	0.0462255
GRMZM2G160351	GRMZM2G130332	0.0688241
GRMZM2G160351	GRMZM2G076885	0.077043
GRMZM2G160351	GRMZM2G027835	0.0689469
GRMZM2G092296	GRMZM2G130332	0.0253489
GRMZM2G092296	GRMZM2G076885	0.105791
GRMZM2G092296	GRMZM2G027835	0.0443032
GRMZM2G105712	GRMZM2G130332	0.0374501
GRMZM2G105712	GRMZM2G076885	0.0441225
GRMZM2G105712	GRMZM2G027835	0.0516088
GRMZM2G077991	GRMZM2G130332	0.0544319
GRMZM2G077991	GRMZM2G076885	0.068163
GRMZM2G077991	GRMZM2G027835	0.0604964
GRMZM2G455828	GRMZM2G130332	0.0410025
GRMZM2G455828	GRMZM2G076885	0.0449719
GRMZM2G455828	GRMZM2G027835	0.0435813
GRMZM2G064640	GRMZM2G130332	0.0305945
GRMZM2G064640	GRMZM2G076885	0.0820638
GRMZM2G064640	GRMZM2G027835	0.0545598
GRMZM2G072315	GRMZM2G076885	0.078023
GRMZM2G072315	GRMZM2G027835	0.0283023
GRMZM2G084739	GRMZM2G130332	0.0331507
GRMZM2G084739	GRMZM2G076885	0.0964249
GRMZM2G084739	GRMZM2G027835	0.0552133
GRMZM2G030228	GRMZM2G130332	0.0238167
GRMZM2G030228	GRMZM2G076885	0.0761883
GRMZM2G030228	GRMZM2G027835	0.0352863
AC190609.3_FG002	GRMZM2G130332	0.0333866
AC190609.3_FG002	GRMZM2G076885	0.114656
AC190609.3_FG002	GRMZM2G027835	0.0499074
GRMZM2G136599	GRMZM2G130332	0.0396543
GRMZM2G136599	GRMZM2G076885	0.0644304
GRMZM2G136599	GRMZM2G027835	0.0480791
GRMZM2G086669	GRMZM2G076885	0.03522
GRMZM2G149975	GRMZM2G130332	0.0619665
GRMZM2G149975	GRMZM2G076885	0.0693027
GRMZM2G149975	GRMZM2G027835	0.0788456
GRMZM2G030293	GRMZM2G130332	0.0564848
GRMZM2G030293	GRMZM2G076885	0.125376
GRMZM2G030293	GRMZM2G027835	0.0789361
GRMZM2G123495	GRMZM2G130332	0.0584256
GRMZM2G123495	GRMZM2G076885	0.0278601
GRMZM2G123495	GRMZM2G027835	0.0611202
GRMZM2G090738	GRMZM2G130332	0.0828115
GRMZM2G090738	GRMZM2G076885	0.103715
GRMZM2G090738	GRMZM2G027835	0.0940945
GRMZM2G009936	GRMZM2G130332	0.0284097
GRMZM2G009936	GRMZM2G076885	0.0764479
GRMZM2G009936	GRMZM2G027835	0.037366
GRMZM2G007103	GRMZM2G130332	0.0389682
GRMZM2G007103	GRMZM2G076885	0.0674266
GRMZM2G007103	GRMZM2G027835	0.0418656
GRMZM2G049416	GRMZM2G130332	0.0742027
GRMZM2G049416	GRMZM2G076885	0.0470406
GRMZM2G049416	GRMZM2G027835	0.0603984
GRMZM2G177720	GRMZM2G130332	0.0435436
GRMZM2G177720	GRMZM2G076885	0.0578782
GRMZM2G177720	GRMZM2G027835	0.0492335
GRMZM2G172342	GRMZM2G130332	0.0239509
GRMZM2G172342	GRMZM2G076885	0.0584565
GRMZM2G172342	GRMZM2G027835	0.0438358
GRMZM5G813584	GRMZM2G130332	0.0335567
GRMZM5G813584	GRMZM2G076885	0.0985801
GRMZM5G813584	GRMZM2G027835	0.0458569
GRMZM2G411764	GRMZM2G130332	0.0441474
GRMZM2G411764	GRMZM2G076885	0.0352052
GRMZM2G411764	GRMZM2G027835	0.0470876
GRMZM2G085675	GRMZM2G130332	0.0764196
GRMZM2G085675	GRMZM2G076885	0.0539044
GRMZM2G085675	GRMZM2G027835	0.0773491
GRMZM2G084465	GRMZM2G076885	0.0470913
GRMZM2G125271	GRMZM2G130332	0.0751159
GRMZM2G125271	GRMZM2G076885	0.10451
GRMZM2G125271	GRMZM2G027835	0.0863614
GRMZM2G069594	GRMZM2G130332	0.037592
GRMZM2G069594	GRMZM2G076885	0.121408
GRMZM2G069594	GRMZM2G027835	0.0582254
GRMZM2G302712	GRMZM2G076885	0.0356872
GRMZM2G302712	GRMZM2G027835	0.0335608
AC197246.3_FG003	GRMZM2G130332	0.0751268
AC197246.3_FG003	GRMZM2G076885	0.123519
AC197246.3_FG003	GRMZM2G027835	0.102052
GRMZM5G804816	GRMZM2G130332	0.0285279
GRMZM5G804816	GRMZM2G027835	0.031924
GRMZM2G171484	GRMZM2G076885	0.0827637
GRMZM2G171484	GRMZM2G027835	0.0295667
GRMZM5G815894	GRMZM2G076885	0.0301763
GRMZM2G046011	GRMZM2G076885	0.0567958
GRMZM2G046011	GRMZM2G027835	0.0237545
GRMZM5G805526	GRMZM2G130332	0.0264263
GRMZM5G805526	GRMZM2G076885	0.0255212
GRMZM5G805526	GRMZM2G027835	0.0380313
GRMZM2G099657	GRMZM2G130332	0.0852116
GRMZM2G099657	GRMZM2G076885	0.0582263
GRMZM2G099657	GRMZM2G027835	0.0885805
GRMZM5G801409	GRMZM2G076885	0.0302915
GRMZM2G007695	GRMZM2G130332	0.0488298
GRMZM2G007695	GRMZM2G076885	0.057206
GRMZM2G007695	GRMZM2G027835	0.0593347
GRMZM2G353103	GRMZM2G076885	0.0276311
GRMZM2G353103	GRMZM2G027835	0.0257669
GRMZM2G063700	GRMZM2G130332	0.044749
GRMZM2G063700	GRMZM2G076885	0.114308
GRMZM2G063700	GRMZM2G027835	0.0625487
GRMZM2G043737	GRMZM2G130332	0.0595846
GRMZM2G043737	GRMZM2G076885	0.103584
GRMZM2G043737	GRMZM2G027835	0.0770079
GRMZM2G119169	GRMZM2G130332	0.0427076
GRMZM2G119169	GRMZM2G076885	0.0650226
GRMZM2G119169	GRMZM2G027835	0.0545782
GRMZM2G084757	GRMZM2G130332	0.0536427
GRMZM2G084757	GRMZM2G076885	0.106321
GRMZM2G084757	GRMZM2G027835	0.0752051
GRMZM2G140609	GRMZM2G130332	0.077722
GRMZM2G140609	GRMZM2G076885	0.0782713
GRMZM2G140609	GRMZM2G027835	0.0993739
AC225147.4_FG002	GRMZM2G130332	0.0667311
AC225147.4_FG002	GRMZM2G076885	0.0344843
AC225147.4_FG002	GRMZM2G027835	0.0498686
GRMZM2G162467	GRMZM2G130332	0.0654678
GRMZM2G162467	GRMZM2G076885	0.0522731
GRMZM2G162467	GRMZM2G027835	0.071687
GRMZM2G110952	GRMZM2G130332	0.0692851
GRMZM2G110952	GRMZM2G076885	0.0960895
GRMZM2G110952	GRMZM2G027835	0.093455
GRMZM2G065956	GRMZM2G130332	0.0468356
GRMZM2G065956	GRMZM2G076885	0.0212438
GRMZM2G065956	GRMZM2G027835	0.0595721
GRMZM2G076087	GRMZM2G130332	0.0526537
GRMZM2G076087	GRMZM2G076885	0.0877869
GRMZM2G076087	GRMZM2G027835	0.0595977
GRMZM2G177098	GRMZM2G130332	0.0526129
GRMZM2G177098	GRMZM2G076885	0.0369554
GRMZM2G177098	GRMZM2G027835	0.0707855
GRMZM2G051848	GRMZM2G130332	0.0271722
GRMZM2G051848	GRMZM2G076885	0.0914215
GRMZM2G051848	GRMZM2G027835	0.0424146
GRMZM2G125300	GRMZM2G076885	0.0254498
GRMZM2G113720	GRMZM2G130332	0.0529613
GRMZM2G113720	GRMZM2G076885	0.0683044
GRMZM2G113720	GRMZM2G027835	0.065498
GRMZM2G044584	GRMZM2G130332	0.0344908
GRMZM2G044584	GRMZM2G076885	0.0769738
GRMZM2G044584	GRMZM2G027835	0.0572496
GRMZM2G171181	GRMZM2G130332	0.0285334
GRMZM2G171181	GRMZM2G076885	0.116857
GRMZM2G171181	GRMZM2G027835	0.0448262
GRMZM2G303374	GRMZM2G130332	0.0408725
GRMZM2G303374	GRMZM2G027835	0.0332492
GRMZM5G899149	GRMZM2G076885	0.0574453
GRMZM5G899149	GRMZM2G027835	0.0299872
GRMZM2G077208	GRMZM2G130332	0.0278639
GRMZM2G077208	GRMZM2G076885	0.0386513
GRMZM2G077208	GRMZM2G027835	0.0460524
GRMZM2G156673	GRMZM2G130332	0.0249763
GRMZM2G156673	GRMZM2G076885	0.0827528
GRMZM2G156673	GRMZM2G027835	0.0365307
GRMZM2G130332	GRMZM2G165619	0.0706669
GRMZM2G130332	GRMZM2G168674	0.0434227
GRMZM2G130332	GRMZM2G165208	0.0424592
GRMZM2G130332	GRMZM2G325749	0.0506724
GRMZM2G130332	GRMZM2G357296	0.0212522
GRMZM2G130332	GRMZM2G108348	0.0350759
GRMZM2G130332	GRMZM5G890561	0.0272855
GRMZM2G130332	GRMZM2G124143	0.0249985
GRMZM2G130332	GRMZM2G119809	0.0357994
GRMZM2G130332	GRMZM2G168149	0.0340527
GRMZM2G130332	GRMZM2G125784	0.0639697
GRMZM2G130332	GRMZM2G067303	0.0344632
GRMZM2G130332	GRMZM2G115901	0.0715332
GRMZM2G130332	GRMZM2G132121	0.0738175
GRMZM2G130332	GRMZM2G068496	0.0649111
GRMZM2G130332	GRMZM2G082707	0.0506748
GRMZM2G130332	GRMZM2G067306	0.0508972
GRMZM2G130332	GRMZM2G178968	0.0276847
GRMZM2G130332	GRMZM2G100225	0.065843
GRMZM2G130332	GRMZM5G881775	0.0428312
GRMZM2G130332	GRMZM2G150058	0.0348381
GRMZM2G130332	GRMZM2G066555	0.0790195
GRMZM2G130332	GRMZM5G867518	0.0664674
GRMZM2G130332	GRMZM2G069762	0.0347006
GRMZM2G130332	GRMZM2G154487	0.0507448
GRMZM2G130332	GRMZM2G112865	0.0441753
GRMZM2G130332	GRMZM2G023748	0.0770135
GRMZM2G130332	GRMZM2G431821	0.0253819
GRMZM2G130332	GRMZM2G140116	0.0444194
GRMZM2G130332	GRMZM5G832108	0.0483689
GRMZM2G130332	GRMZM2G048557	0.052345
GRMZM2G130332	GRMZM2G087233	0.0557528
GRMZM2G130332	GRMZM2G149257	0.057592
GRMZM2G130332	GRMZM2G112050	0.0427108
GRMZM2G130332	GRMZM2G152573	0.115
GRMZM2G130332	GRMZM2G084868	0.0568755
GRMZM2G130332	GRMZM2G142640	0.0838529
GRMZM2G130332	GRMZM2G166659	0.0568595
GRMZM2G130332	GRMZM2G134109	0.0780686
GRMZM2G130332	GRMZM2G446960	0.0534099
GRMZM2G130332	GRMZM2G051836	0.0345773
GRMZM2G165619	GRMZM2G076885	0.0365554
GRMZM2G165619	GRMZM2G027835	0.096251
GRMZM2G168674	GRMZM2G076885	0.083609
GRMZM2G168674	GRMZM2G027835	0.0537731
GRMZM2G114895	GRMZM2G027835	0.0311515
GRMZM2G165208	GRMZM2G076885	0.0806793
GRMZM2G165208	GRMZM2G027835	0.0491363
GRMZM2G325749	GRMZM2G076885	0.0315377
GRMZM2G325749	GRMZM2G027835	0.0533086
GRMZM2G357296	GRMZM2G076885	0.0745961
GRMZM2G357296	GRMZM2G027835	0.0347375
GRMZM2G108348	GRMZM2G076885	0.0593146
GRMZM2G108348	GRMZM2G027835	0.0490447
GRMZM5G890561	GRMZM2G076885	0.110064
GRMZM5G890561	GRMZM2G027835	0.0453289
GRMZM2G124143	GRMZM2G076885	0.0762277
GRMZM2G124143	GRMZM2G027835	0.0467106
GRMZM2G119809	GRMZM2G076885	0.0834389
GRMZM2G119809	GRMZM2G027835	0.0563408
GRMZM2G168149	GRMZM2G076885	0.0342045
GRMZM2G168149	GRMZM2G027835	0.047533
GRMZM2G125784	GRMZM2G076885	0.0489844
GRMZM2G125784	GRMZM2G027835	0.091017
GRMZM2G010991	GRMZM2G076885	0.0238461
GRMZM2G171501	GRMZM2G027835	0.0209584
GRMZM2G067303	GRMZM2G076885	0.0961928
GRMZM2G067303	GRMZM2G027835	0.0500997
GRMZM2G121075	GRMZM2G076885	0.0643264
GRMZM2G121075	GRMZM2G027835	0.0368161
GRMZM2G076885	GRMZM2G115901	0.066253
GRMZM2G076885	GRMZM2G030731	0.0240493
GRMZM2G076885	GRMZM2G132121	0.0854155
GRMZM2G076885	GRMZM2G305154	0.0807042
GRMZM2G076885	GRMZM2G068496	0.0671501
GRMZM2G076885	GRMZM2G082707	0.064482
GRMZM2G076885	GRMZM2G067306	0.0809886
GRMZM2G076885	GRMZM2G178968	0.0947857
GRMZM2G076885	GRMZM2G100225	0.126925
GRMZM2G076885	GRMZM2G063340	0.043741
GRMZM2G076885	GRMZM5G881775	0.0939493
GRMZM2G076885	GRMZM2G150058	0.133053
GRMZM2G076885	GRMZM2G032315	0.0432544
GRMZM2G076885	GRMZM2G066555	0.0741726
GRMZM2G076885	GRMZM5G867518	0.0480407
GRMZM2G076885	GRMZM2G069762	0.14697
GRMZM2G076885	GRMZM2G009412	0.0685132
GRMZM2G076885	GRMZM2G124411	0.046366
GRMZM2G076885	GRMZM2G154487	0.0255135
GRMZM2G076885	GRMZM2G112865	0.0640074
GRMZM2G076885	GRMZM2G023748	0.0672191
GRMZM2G076885	GRMZM2G088060	0.0746642
GRMZM2G076885	GRMZM2G431821	0.0258701
GRMZM2G076885	GRMZM2G140116	0.13585
GRMZM2G076885	GRMZM5G832108	0.147388
GRMZM2G076885	GRMZM2G048557	0.0243867
GRMZM2G076885	GRMZM2G087233	0.0407465
GRMZM2G076885	GRMZM2G149257	0.097955
GRMZM2G076885	GRMZM2G112050	0.070075
GRMZM2G076885	GRMZM2G152573	0.140564
GRMZM2G076885	GRMZM2G084868	0.141386
GRMZM2G076885	GRMZM2G142640	0.0808674
GRMZM2G076885	GRMZM2G166659	0.0693453
GRMZM2G076885	GRMZM2G134109	0.0430359
GRMZM2G076885	GRMZM2G446960	0.119298
GRMZM2G115901	GRMZM2G027835	0.0733602
GRMZM2G132121	GRMZM2G027835	0.0809755
GRMZM2G305154	GRMZM2G027835	0.0288808
GRMZM2G068496	GRMZM2G027835	0.0871811
GRMZM2G082707	GRMZM2G027835	0.0786108
GRMZM2G067306	GRMZM2G027835	0.0717923
GRMZM2G178968	GRMZM2G027835	0.0440987
GRMZM2G100225	GRMZM2G027835	0.072891
GRMZM5G881775	GRMZM2G027835	0.0529099
GRMZM2G150058	GRMZM2G027835	0.0500975
GRMZM2G032315	GRMZM2G027835	0.0218068
GRMZM2G066555	GRMZM2G027835	0.0699118
GRMZM5G867518	GRMZM2G027835	0.0667841
GRMZM2G069762	GRMZM2G027835	0.048026
GRMZM2G154487	GRMZM2G027835	0.0492071
GRMZM2G027835	GRMZM2G112865	0.0512615
GRMZM2G027835	GRMZM2G023748	0.0817614
GRMZM2G027835	GRMZM2G088060	0.0264928
GRMZM2G027835	GRMZM2G431821	0.0384689
GRMZM2G027835	GRMZM2G140116	0.0617201
GRMZM2G027835	GRMZM5G832108	0.070621
GRMZM2G027835	GRMZM2G048557	0.0608241
GRMZM2G027835	GRMZM2G087233	0.066046
GRMZM2G027835	GRMZM2G149257	0.0676341
GRMZM2G027835	GRMZM2G112050	0.0572824
GRMZM2G027835	GRMZM2G152573	0.140923
GRMZM2G027835	GRMZM2G084868	0.0747785
GRMZM2G027835	GRMZM2G142640	0.0988156
GRMZM2G027835	GRMZM2G166659	0.0777948
GRMZM2G027835	GRMZM2G134109	0.086797
GRMZM2G027835	GRMZM2G446960	0.0836936
GRMZM2G027835	GRMZM2G051836	0.0413858
GRMZM2G114888	GRMZM2G020446	0.117669
GRMZM2G092284	GRMZM2G020446	0.0775954
GRMZM2G122290	GRMZM2G020446	0.0704948
GRMZM2G096424	GRMZM2G020446	0.0905932
GRMZM2G359874	GRMZM2G020446	0.103165
GRMZM2G020446	GRMZM2G151285	0.10616
GRMZM2G020446	GRMZM2G163769	0.0583767
GRMZM2G020446	GRMZM2G035997	0.0926829
GRMZM2G020446	GRMZM2G069518	0.0721352
GRMZM2G020446	GRMZM2G423169	0.0939734
GRMZM2G020446	GRMZM2G009413	0.0903978
GRMZM2G167809	AC182617.3_FG001	0.0654858
GRMZM2G017957	AC182617.3_FG001	0.0518501
AC182617.3_FG001	GRMZM2G028216	0.0201866
AC182617.3_FG001	GRMZM2G049398	0.0931102
AC182617.3_FG001	GRMZM2G159554	0.0719061
AC182617.3_FG001	GRMZM2G148538	0.0598715
AC182617.3_FG001	GRMZM2G174570	0.0422543
AC182617.3_FG001	GRMZM2G096165	0.0619818
GRMZM2G127521	GRMZM2G104546	0.158963
GRMZM2G058250	GRMZM2G104546	0.0226856
GRMZM2G145496	GRMZM2G104546	0.102651
GRMZM2G054201	GRMZM2G104546	0.028551
GRMZM2G060511	GRMZM2G104546	0.0249292
GRMZM2G463913	GRMZM2G104546	0.0453412
GRMZM2G104546	GRMZM2G042492	0.0438666
GRMZM2G089421	GRMZM2G090241	0.0667938
GRMZM2G168330	GRMZM2G090241	0.124906
GRMZM2G092663	GRMZM2G090241	0.0205038
GRMZM2G074085	GRMZM2G090241	0.0451722
GRMZM2G027728	GRMZM2G090241	0.0455103
GRMZM2G366077	GRMZM2G090241	0.0436463
GRMZM2G126928	GRMZM2G090241	0.0603021
GRMZM2G146358	GRMZM2G090241	0.0677203
GRMZM2G467086	GRMZM2G090241	0.0287645
GRMZM2G145280	GRMZM2G090241	0.133453
GRMZM2G008748	GRMZM2G090241	0.0978629
GRMZM2G080608	GRMZM2G090241	0.0253051
GRMZM2G091383	GRMZM2G090241	0.0757908
GRMZM2G030016	GRMZM2G090241	0.0386878
GRMZM2G016928	GRMZM2G090241	0.0841608
GRMZM5G805627	GRMZM2G090241	0.0462275
GRMZM5G850966	GRMZM2G090241	0.0232689
GRMZM2G163081	GRMZM2G090241	0.0500009
GRMZM2G032564	GRMZM2G090241	0.0347287
GRMZM2G116135	GRMZM2G090241	0.116276
GRMZM2G074898	GRMZM2G090241	0.0726383
GRMZM2G035017	GRMZM2G090241	0.0479049
GRMZM2G094051	GRMZM2G090241	0.0934114
GRMZM2G024354	GRMZM2G090241	0.0811725
GRMZM2G109677	GRMZM2G090241	0.0245807
GRMZM2G110328	GRMZM2G090241	0.047192
GRMZM2G132929	GRMZM2G090241	0.0572632
AC206642.4_FG001	GRMZM2G090241	0.0253331
GRMZM2G159237	GRMZM2G090241	0.0828269
GRMZM2G026216	GRMZM2G090241	0.040406
GRMZM2G102230	GRMZM2G090241	0.0642414
GRMZM2G067456	GRMZM2G090241	0.0401246
GRMZM2G155931	GRMZM2G090241	0.0998907
GRMZM2G092719	GRMZM2G090241	0.0862585
GRMZM2G104025	GRMZM2G090241	0.0691631
GRMZM2G171426	GRMZM2G090241	0.0700609
GRMZM2G081102	GRMZM2G090241	0.0909071
GRMZM2G151252	GRMZM2G090241	0.0941793
GRMZM2G011253	GRMZM2G090241	0.039796
GRMZM2G047727	GRMZM2G090241	0.091049
GRMZM2G120432	GRMZM2G090241	0.130961
GRMZM5G852185	GRMZM2G090241	0.0700548
GRMZM2G177654	GRMZM2G090241	0.0355063
GRMZM2G090241	GRMZM2G047971	0.0983024
GRMZM2G090241	GRMZM2G181336	0.0244605
GRMZM2G090241	GRMZM2G074300	0.0299255
GRMZM2G090241	GRMZM2G126821	0.0685259
GRMZM2G090241	GRMZM2G083253	0.0571941
GRMZM2G090241	GRMZM2G034794	0.116191
GRMZM2G090241	GRMZM2G009876	0.0232918
GRMZM2G090241	GRMZM2G167103	0.0522484
GRMZM2G090241	GRMZM2G065868	0.0729859
GRMZM2G090241	GRMZM2G702426	0.0779422
GRMZM2G090241	GRMZM2G024647	0.0656431
GRMZM2G090241	GRMZM2G054136	0.0612821
GRMZM2G090241	GRMZM2G158034	0.0861409
GRMZM2G090241	GRMZM2G075630	0.0602895
GRMZM2G090241	GRMZM2G018228	0.0681095
GRMZM2G090241	GRMZM2G077851	0.0414663
GRMZM2G090241	GRMZM2G019325	0.0445521
GRMZM2G090241	GRMZM2G100462	0.104174
GRMZM2G090241	GRMZM2G116292	0.0540317
GRMZM2G090241	GRMZM2G078396	0.0545177
GRMZM2G090241	GRMZM2G001816	0.0806672
GRMZM2G090241	GRMZM2G132968	0.106675
GRMZM2G090241	GRMZM2G125527	0.0376791
GRMZM2G090241	GRMZM2G160458	0.0324899
GRMZM2G090241	GRMZM5G868433	0.0600046
GRMZM2G090241	GRMZM2G145258	0.0609421
GRMZM2G090241	GRMZM2G014444	0.0734014
GRMZM2G090241	GRMZM2G047732	0.0674366
GRMZM2G090241	GRMZM2G080222	0.026757
GRMZM2G090241	GRMZM2G053652	0.0366522
GRMZM2G090241	GRMZM2G094074	0.0627951
GRMZM2G090241	GRMZM2G003384	0.0511194
GRMZM2G090241	GRMZM2G450937	0.124545
GRMZM2G090241	GRMZM2G018770	0.115039
GRMZM2G090241	GRMZM2G044800	0.0560094
GRMZM2G090241	GRMZM2G147791	0.0247033
