# Supplementary material for: Genome-Wide Analysis of the Lysine Biosynthesis Pathway Network during Maize Seed Development
Source: PLoS One. 2016 Feb 1;11(2):e0148287. doi: 10.1371/journal.pone.0148287 (PMC4734768; doi:10.1371/journal.pone.0148287)
Supplement: S6 Table — (XLSX) [file pone.0148287.s014.xlsx]

## Sheet: TF
Table for Lysine biosynthesis pathway genes coexpressed transcription factor
Gene	Transcription Factor
GRMZM2G108933	WOX
GRMZM2G030710	ARF
GRMZM2G005155	MIKC
GRMZM2G160565	MIKC
GRMZM2G140016	C2H2
GRMZM2G060216	bZIP
GRMZM2G080509	GATA
AC165178.2_FG004	MYB
GRMZM2G125777	NAC
AC234164.1_FG004	GRAS
GRMZM2G019446	bZIP
GRMZM2G009598	ERF
GRMZM2G044902	LBD
GRMZM2G028594	DBB
GRMZM2G057408	MYB_related
GRMZM2G052671	WRKY
GRMZM2G069009	C3H
GRMZM2G121570	MYB
GRMZM5G857944	NF-YA
GRMZM2G040481	EIL
GRMZM2G038783	CO-like
GRMZM2G083472	G2-like
GRMZM2G414159	Trihelix
GRMZM2G173425	LSD
GRMZM2G469873	Trihelix
GRMZM2G306935	C3H
GRMZM2G059939	ERF
GRMZM2G056407	MYB
GRMZM2G020772	MYB
GRMZM2G166721	NAC
GRMZM2G141955	YABBY
GRMZM2G055243	TALE
GRMZM2G124524	AP2
GRMZM2G085427	MYB_related
GRMZM2G037823	Trihelix
GRMZM2G042250	HD-ZIP
GRMZM2G016370	G2-like
GRMZM2G097059	MIKC
GRMZM5G814279	MIKC
GRMZM2G050590	E2F/DP
GRMZM2G449165	VOZ
GRMZM2G066373	GeBP
GRMZM2G163054	WRKY
GRMZM2G093744	bHLH
GRMZM2G125239	GeBP
GRMZM2G118690	BBR-BPC
GRMZM2G116658	HD-ZIP
GRMZM2G004356	bHLH
GRMZM2G431243	CAMTA
GRMZM2G137802	WRKY
GRMZM2G068973	NAC
GRMZM2G102938	B3
GRMZM2G017520	MYB
GRMZM2G023988	C2H2
GRMZM2G129311	FAR1
GRMZM2G104268	FAR1
GRMZM5G853836	NF-YA
AC206951.3_FG017	ERF
GRMZM2G075956	C2H2
GRMZM5G894234	NAC
GRMZM2G022359	AP2
GRMZM2G082264	G2-like
GRMZM2G096709	GRF
GRMZM2G126957	NF-YA
GRMZM2G109354	SBP
GRMZM2G026417	GeBP
GRMZM2G081919	MYB
GRMZM2G166230	BBR-BPC
GRMZM2G034110	MYB_related
GRMZM2G148098	TALE
AC200057.4_FG007	bZIP
GRMZM2G180406	bHLH
GRMZM2G151295	bZIP
GRMZM2G030272	WRKY
GRMZM5G825321	GRAS
GRMZM2G005624	HD-ZIP
GRMZM2G478417	bZIP
GRMZM2G050939	C2H2
GRMZM2G114873	bHLH
GRMZM2G119640	C3H
GRMZM2G479885	bZIP
GRMZM2G445944	TCP
GRMZM2G023872	GRAS
GRMZM2G028039	GRAS
GRMZM2G312201	NAC
GRMZM2G036837	C3H
GRMZM2G026643	HD-ZIP
GRMZM2G008898	bHLH
GRMZM2G144744	GRAS
AC233850.1_FG005	E2F/DP
GRMZM2G024973	GRAS
GRMZM2G164591	ERF
GRMZM2G059102	MIKC
GRMZM2G003715	NAC
GRMZM2G002128	MYB_related
GRMZM2G457562	ERF
GRMZM2G147685	bHLH
GRMZM2G017145	bHLH
GRMZM2G108424	MYB_related
GRMZM2G112483	bZIP
GRMZM2G146380	NAC
GRMZM2G438293	bZIP
GRMZM2G079470	GRAS
GRMZM2G125653	WRKY
GRMZM2G070034	MIKC
GRMZM2G017187	B3
GRMZM2G171852	Dof
GRMZM2G136887	MYB_related
GRMZM2G005207	WRKY
GRMZM2G071468	MYB_related
GRMZM2G001875	MYB
GRMZM2G023291	HB-other
GRMZM2G020254	WRKY
GRMZM2G398506	WRKY
GRMZM2G119823	bHLH
GRMZM2G447551	CAMTA
GRMZM2G010669	MIKC
GRMZM2G359952	MIKC
GRMZM2G146514	C3H
GRMZM2G107491	C3H
GRMZM2G122076	HD-ZIP
GRMZM2G060170	CPP
GRMZM2G030280	bZIP
GRMZM2G114850	NAC
GRMZM2G125704	G2-like
GRMZM2G060918	WRKY
GRMZM2G012262	Whirly
GRMZM2G026223	MIKC
GRMZM2G033138	HB-PHD
GRMZM2G100583	NAC
GRMZM2G146283	Dof
GRMZM2G125596	B3
GRMZM2G370777	MIKC
GRMZM2G037630	NF-YA
GRMZM2G153454	bHLH
GRMZM2G475017	C3H
GRMZM2G320549	M-type
GRMZM2G171781	MYB
GRMZM2G452178	TALE
GRMZM2G109509	Nin-like
GRMZM2G157722	bZIP
AC155434.2_FG005	G2-like
GRMZM2G097349	HD-ZIP
GRMZM2G156016	VOZ
GRMZM2G003304	HD-ZIP
GRMZM2G310368	ERF
GRMZM2G133262	ARR-B
GRMZM2G149940	B3
GRMZM2G030458	GeBP
GRMZM2G174784	AP2
GRMZM2G098884	MYB_related
GRMZM2G049229	bHLH
GRMZM2G077002	GATA
GRMZM2G110579	GRAS
GRMZM2G073836	MYB
GRMZM2G059167	MYB_related
GRMZM2G134260	HD-ZIP
GRMZM2G154029	bHLH
GRMZM2G130854	WRKY
GRMZM2G173943	G2-like
GRMZM2G137358	bHLH
GRMZM2G109480	B3
GRMZM2G027976	bZIP
GRMZM2G079365	bZIP
GRMZM2G340305	NAC
GRMZM2G114444	bHLH
GRMZM2G111204	HB-other
GRMZM2G164359	C3H
GRMZM2G030762	bHLH
GRMZM2G314546	HB-PHD
AC235534.1_FG007	HD-ZIP
GRMZM2G130149	MYB_related
GRMZM2G000171	bZIP
GRMZM2G152661	CAMTA
AC203957.3_FG004	bZIP
GRMZM2G171370	bZIP
GRMZM2G160005	ARF
GRMZM2G047370	Trihelix
GRMZM2G059562	WRKY
GRMZM2G099862	GRF
GRMZM2G042101	bHLH
GRMZM2G399072	AP2
GRMZM2G125294	HB-other
GRMZM2G028041	TALE
GRMZM2G553379	M-type
GRMZM2G009060	G2-like
GRMZM2G113742	G2-like
GRMZM2G468479	MYB_related
GRMZM2G316758	bHLH
GRMZM2G036092	bHLH
GRMZM2G112548	NAC
GRMZM2G357688	C2H2
GRMZM2G134545	Dof
GRMZM2G113950	NAC
GRMZM2G139688	MYB
GRMZM2G016150	bZIP
GRMZM2G106204	YABBY
GRMZM2G378653	bHLH
AC233880.1_FG006	Nin-like
GRMZM2G019106	bZIP
GRMZM2G052890	MIKC
GRMZM2G028980	ARF
GRMZM2G425798	ERF
GRMZM2G032339	MIKC
GRMZM2G100794	C3H
GRMZM2G068476	C3H
GRMZM2G081158	ARF
GRMZM2G138340	bZIP
GRMZM2G396451	GATA
GRMZM2G002978	Trihelix
GRMZM2G178261	GRF
GRMZM2G060541	HB-other
GRMZM2G127490	MYB_related
GRMZM2G311316	NF-YC
GRMZM2G111123	B3
GRMZM2G128807	bHLH
GRMZM2G146020	bZIP
GRMZM2G071620	MIKC
GRMZM2G160902	bZIP
GRMZM2G171428	WRKY
GRMZM2G157177	bZIP
GRMZM2G046968	C3H
GRMZM2G037650	MYB
GRMZM2G087059	ERF
GRMZM2G085678	ERF
GRMZM2G145444	MYB
GRMZM2G151689	C3H
GRMZM5G885700	C2H2
GRMZM2G091433	NF-YC
AC206951.3_FG016	ERF
GRMZM2G416701	AP2
GRMZM2G001777	HB-other
GRMZM2G092091	bHLH
GRMZM2G060485	G2-like
GRMZM2G162382	bHLH
GRMZM2G169382	ERF
GRMZM2G117854	G2-like
GRMZM2G139082	AP2
GRMZM2G012724	WRKY
GRMZM5G801627	C3H
GRMZM2G171365	M-type
GRMZM2G088524	MYB_related
GRMZM2G014902	MYB_related
GRMZM2G062650	NAC
GRMZM2G107031	TCP
GRMZM2G405699	B3
GRMZM2G163914	NAC
GRMZM2G001930	bHLH
GRMZM2G018436	NAC
GRMZM2G422644	DBB
GRMZM2G148940	FAR1
GRMZM2G063387	E2F/DP
GRMZM2G522066	B3
GRMZM2G132971	HSF
GRMZM2G088140	bZIP
GRMZM2G092609	bZIP
GRMZM2G159397	MIKC
GRMZM2G060109	bZIP
GRMZM2G045560	WRKY
GRMZM2G078691	NF-YC
GRMZM2G009892	NAC
GRMZM2G378665	E2F/DP
GRMZM2G153144	bZIP
GRMZM2G458728	TALE
GRMZM2G037200	C3H
AC194965.4_FG004	GATA
GRMZM2G119133	MYB_related
GRMZM2G115721	NAC
GRMZM2G134717	NAC
GRMZM2G060507	TALE
GRMZM2G041223	GRF
GRMZM2G057116	WRKY
GRMZM2G314064	WOX
GRMZM2G087817	MYB_related
GRMZM2G380515	C2H2
GRMZM2G177220	ARR-B
GRMZM2G148333	ERF
GRMZM2G366434	AP2
GRMZM2G157306	MYB_related
GRMZM2G021339	HD-ZIP
GRMZM2G176175	AP2
GRMZM2G086573	AP2
GRMZM2G086072	E2F/DP
GRMZM2G110333	ERF
GRMZM5G878561	SBP
GRMZM2G083504	bHLH
GRMZM5G821439	GRAS
GRMZM2G050305	MYB
AC194970.5_FG002	BES1
GRMZM2G035701	B3
GRMZM2G020054	ERF
GRMZM2G057131	Nin-like
GRMZM2G156756	SBP
GRMZM2G002131	HSF
GRMZM2G320305	MYB_related
GRMZM2G170148	MYB_related
GRMZM2G126170	HB-other
GRMZM2G148074	HD-ZIP
GRMZM2G173680	WRKY
GRMZM5G828396	bHLH
GRMZM2G098517	GRAS
GRMZM5G805387	MIKC
GRMZM2G437460	ARF
GRMZM2G173429	GRAS
GRMZM2G084583	MYB_related
GRMZM2G050851	ERF
GRMZM2G440949	NF-YC
GRMZM2G083964	NF-YC
GRMZM2G110153	MIKC
GRMZM2G102218	YABBY
GRMZM2G433591	TALE
GRMZM2G055135	LSD
GRMZM2G088309	YABBY
GRMZM2G549512	WRKY
GRMZM2G078274	ARF
GRMZM2G021834	C3H
GRMZM2G175543	ERF
GRMZM2G159134	bZIP
GRMZM2G112681	NAC
GRMZM2G135381	GATA
GRMZM2G169820	ARF
GRMZM2G390641	ARF
GRMZM2G162749	Dof
GRMZM5G858197	bZIP
GRMZM2G056929	S1Fa-like
GRMZM2G408012	GRAS
GRMZM2G421212	GATA
GRMZM2G021587	C2H2
GRMZM2G079458	MYB
GRMZM2G177974	MYB_related
GRMZM5G863420	WRKY
GRMZM2G018876	DBB
GRMZM5G898290	NAC
GRMZM2G067624	SBP
GRMZM2G130442	HD-ZIP
GRMZM2G013657	AP2
GRMZM2G019335	DBB
GRMZM2G168079	bZIP
GRMZM2G105387	M-type
GRMZM5G887286	C2H2
GRMZM2G181605	NAC
GRMZM2G052616	GATA
GRMZM2G074373	bZIP
GRMZM2G444748	bZIP
GRMZM2G000818	MYB_related
GRMZM2G095078	bZIP
GRMZM2G096759	MYB_related
GRMZM2G141679	ERF
GRMZM2G171942	C3H
GRMZM2G150594	LBD
GRMZM2G147716	M-type
GRMZM2G172621	B3
GRMZM2G046829	YABBY
GRMZM5G834874	B3
GRMZM2G010323	C3H
GRMZM2G064197	G2-like
GRMZM2G073826	MYB_related
GRMZM5G868875	GeBP
GRMZM2G126197	C3H
GRMZM2G179802	HSF
GRMZM2G701689	CPP
GRMZM2G014653	NAC
GRMZM5G833032	MYB_related
GRMZM2G123140	HD-ZIP
GRMZM2G360523	ARR-B
GRMZM2G006493	C3H
GRMZM2G082343	bHLH
GRMZM2G051256	MYB_related
GRMZM5G803308	MYB
GRMZM2G133806	LBD
GRMZM2G134073	NAC
GRMZM2G115070	MYB_related
GRMZM2G094241	TALE
GRMZM2G026742	HSF
GRMZM2G043813	NAC
GRMZM2G087095	MIKC
GRMZM2G138421	SBP
GRMZM2G049027	C3H
GRMZM2G531738	MYB_related
GRMZM2G015097	CPP
GRMZM2G069325	MYB
GRMZM2G162739	NAC
GRMZM2G463730	FAR1
GRMZM2G106673	B3
GRMZM2G094892	bHLH
GRMZM2G133646	SBP
GRMZM2G456568	NAC
GRMZM2G098904	bZIP
GRMZM2G031870	G2-like
GRMZM2G073750	ARF
GRMZM2G100146	C2H2
GRMZM2G006042	ARF
GRMZM2G150680	MYB_related
GRMZM2G089501	bHLH
GRMZM2G008647	MYB_related
GRMZM2G481163	Trihelix
GRMZM2G035405	ARF
GRMZM2G034868	FAR1
GRMZM2G080168	bHLH
AC233960.1_FG003	G2-like
GRMZM2G018589	MIKC
GRMZM5G880069	WRKY
GRMZM2G301860	ERF
GRMZM2G060000	E2F/DP
GRMZM2G003509	HD-ZIP
GRMZM2G100727	ERF
GRMZM2G116557	ARF
GRMZM2G178741	HD-ZIP
GRMZM5G818643	bHLH
GRMZM2G104400	NAC
GRMZM2G161680	NF-YC
GRMZM2G009478	bHLH
GRMZM2G404973	GATA
GRMZM5G845366	C3H
GRMZM2G154182	NAC
GRMZM2G146286	NF-YB
GRMZM2G106548	GRAS
GRMZM2G124476	C3H
GRMZM2G161009	bZIP
GRMZM2G015534	bZIP
GRMZM2G317900	ARF
GRMZM5G821024	bZIP
GRMZM5G829103	NF-YA
GRMZM2G091331	WRKY
GRMZM2G045748	MYB
GRMZM2G041701	E2F/DP
GRMZM2G054252	NAC
GRMZM2G056120	ARF
GRMZM2G043600	bZIP
GRMZM2G137502	Dof
GRMZM2G097275	SBP
GRMZM2G378580	ARF
GRMZM2G011598	NAC
GRMZM2G149958	MYB
GRMZM2G102161	MIKC
GRMZM2G101350	bHLH
GRMZM2G103783	MYB_related
GRMZM2G070211	WRKY
GRMZM2G154641	TALE
GRMZM2G384528	NF-YB
GRMZM2G314660	Trihelix
GRMZM2G398055	G2-like
GRMZM2G341747	CAMTA
GRMZM2G135052	MYB_related
GRMZM2G006477	G2-like
GRMZM2G163291	MYB_related
GRMZM2G024468	MYB
GRMZM2G406651	FAR1
GRMZM2G159937	bHLH
GRMZM2G095239	MYB_related
GRMZM2G105348	HSF
GRMZM2G033570	EIL
GRMZM2G099522	MIKC
GRMZM2G314882	bHLH
GRMZM2G018487	WRKY
GRMZM2G106653	FAR1
GRMZM2G105004	Nin-like
GRMZM2G029323	ERF
GRMZM2G057386	ERF
GRMZM2G012654	NF-YB
GRMZM2G125243	bZIP
GRMZM2G368909	GRAS
GRMZM2G156737	ERF
AC217264.3_FG005	MYB
GRMZM2G159475	GRAS
GRMZM2G174610	B3
GRMZM2G117851	bZIP
GRMZM2G087955	MYB
GRMZM2G130459	AP2
GRMZM2G143204	WRKY
GRMZM2G065506	GeBP
GRMZM2G105224	C2H2
GRMZM2G162481	WOX
GRMZM2G104246	CPP
GRMZM2G172327	MYB
GRMZM2G049695	MYB_related
GRMZM2G129034	MIKC
GRMZM2G159357	HB-other
GRMZM2G048136	MYB_related
AC165171.2_FG002	WRKY
GRMZM2G117108	FAR1
GRMZM2G175000	C2H2
GRMZM2G112764	MYB_related
GRMZM2G153233	ARF
GRMZM2G006745	ERF
GRMZM2G105317	NF-YC
GRMZM2G160687	MIKC
GRMZM2G079123	MYB
GRMZM2G111906	MYB_related
GRMZM2G045883	bHLH
GRMZM2G086994	C3H
GRMZM2G088783	MYB
GRMZM2G074124	YABBY
GRMZM2G116785	bHLH
GRMZM2G163233	bHLH
GRMZM2G024655	C3H
GRMZM2G035944	TCP
GRMZM2G369799	MYB
GRMZM2G007063	bZIP
GRMZM2G125934	bZIP
GRMZM2G048403	MYB_related
GRMZM2G142502	C2H2
GRMZM2G361611	bZIP
GRMZM2G106798	SBP
GRMZM2G058479	GATA
GRMZM2G124421	NF-YC
GRMZM2G470307	MYB
GRMZM2G118870	bZIP
GRMZM2G414805	SBP
GRMZM2G317450	bHLH
GRMZM2G028386	ERF
GRMZM2G379608	NAC
GRMZM2G176677	NAC
GRMZM2G065451	SBP
GRMZM2G180847	bZIP
GRMZM2G104551	MYB
GRMZM2G028766	C2H2
GRMZM2G099622	C3H
GRMZM2G475305	Nin-like
GRMZM2G117961	MIKC
GRMZM2G030877	bZIP
GRMZM2G081812	C2H2
GRMZM2G164735	BBR-BPC
GRMZM2G152862	M-type
GRMZM2G114998	Dof
GRMZM5G852801	BES1
GRMZM2G137413	ARF
GRMZM2G056099	bZIP
GRMZM2G175870	bZIP
GRMZM2G159399	ARF
GRMZM2G169654	RAV
GRMZM2G071907	WRKY
GRMZM2G042920	bHLH
GRMZM2G052667	ERF
GRMZM2G023667	MYB_related
GRMZM2G139369	NF-X1
GRMZM2G011588	TALE
GRMZM2G114461	FAR1
GRMZM2G091201	MYB_related
GRMZM2G073427	bZIP
GRMZM2G041746	NAC
GRMZM2G011119	bZIP
GRMZM2G011357	C2H2
GRMZM2G042278	Nin-like
GRMZM2G173321	B3
GRMZM2G405368	CO-like
GRMZM2G139963	HD-ZIP
GRMZM2G083347	NAC
GRMZM2G133398	B3
GRMZM2G027972	WRKY
GRMZM2G049194	MYB_related
GRMZM2G134863	bZIP
GRMZM2G109627	NAC
GRMZM2G080054	bHLH
GRMZM2G143205	CAMTA
GRMZM2G101058	GATA
GRMZM2G395842	C3H
GRMZM2G163813	SBP
GRMZM2G065478	B3
GRMZM2G032336	CAMTA
GRMZM2G083717	WRKY
GRMZM2G384339	HSF
GRMZM2G118250	LBD
GRMZM2G180979	C3H
GRMZM2G350312	bHLH
GRMZM2G180568	TCP
GRMZM2G370332	TALE
GRMZM2G412430	bHLH
GRMZM2G037128	Trihelix
GRMZM2G037792	GRAS
GRMZM2G008558	GeBP
GRMZM2G174070	NAC
GRMZM2G369629	bHLH
GRMZM2G169270	SBP
GRMZM2G136369	HB-other
GRMZM2G081406	ARF
GRMZM2G146028	ERF
GRMZM2G108892	MYB_related
GRMZM2G125969	HSF
GRMZM2G155252	GeBP
GRMZM2G113127	NF-YC
GRMZM2G159500	NAC
GRMZM2G139024	E2F/DP
GRMZM2G453001	STAT
GRMZM2G448104	MYB_related
GRMZM2G064630	MYB
GRMZM2G176655	Nin-like
GRMZM2G109987	HD-ZIP
GRMZM2G056600	HD-ZIP
GRMZM2G091964	NF-YA
GRMZM2G152319	MYB_related
GRMZM2G120167	bZIP
GRMZM2G136266	bZIP
GRMZM2G106613	HB-other
GRMZM2G145554	WRKY
GRMZM2G068710	C2H2
GRMZM2G179366	BBR-BPC
GRMZM2G173882	G2-like
GRMZM2G022499	MYB_related
GRMZM2G120320	WRKY
GRMZM5G856837	bHLH
GRMZM2G475263	ARF
GRMZM2G009406	Dof
GRMZM2G529859	YABBY
AC196475.3_FG005	NAC
GRMZM2G039889	C3H
GRMZM2G328438	ZF-HD
GRMZM2G004060	WRKY
GRMZM5G805685	B3
GRMZM2G144275	bHLH
GRMZM2G402862	bZIP
GRMZM2G027333	C2H2
GRMZM2G001663	FAR1
GRMZM2G130382	M-type
GRMZM2G078820	MYB
GRMZM2G075122	GeBP
GRMZM2G089050	C3H
GRMZM2G073892	bZIP
GRMZM2G117007	C3H
GRMZM2G070446	DBB
GRMZM2G379005	GATA
GRMZM2G168002	G2-like
GRMZM2G403620	MYB
GRMZM5G873586	LBD
GRMZM5G805505	ERF
GRMZM2G126194	B3
GRMZM2G313737	B3
GRMZM2G004531	NAC
GRMZM2G368491	bZIP
GRMZM2G392168	Trihelix
GRMZM2G129817	MYB_related
GRMZM2G095299	DBB
GRMZM2G338259	ARF
GRMZM2G087804	G2-like
GRMZM2G074543	YABBY
GRMZM2G114613	LSD
GRMZM2G151542	ERF
GRMZM2G115516	TCP
GRMZM2G110913	LBD
GRMZM2G017586	bHLH
GRMZM2G031001	NAC
GRMZM2G027309	NAC
GRMZM2G301089	bHLH

## Sheet: TFBS
Table for the degree of transcription factor binding sites (TFBS) in corresponding module
Module	TFBS	Gene number(a/b)e	Binding site number
Brown	myb.ph3	1065/3769	1464
Cyan	HAT5	703/2250	922
Pink	MEF2A	222/2139	268
Purple	Hac1	622/2204	782
e: a represent the gene number that contain the binding site; b represent the module gene number.
