# Supplementary material for: Genome-Wide Analysis of the Lysine Biosynthesis Pathway Network during Maize Seed Development
Source: PLoS One. 2016 Feb 1;11(2):e0148287. doi: 10.1371/journal.pone.0148287 (PMC4734768; doi:10.1371/journal.pone.0148287)
Supplement: S7 Table — (XLSX) [file pone.0148287.s015.xlsx]

## Sheet: Sheet1
Table for Downregulated DEGs (which were DHDPS1 coexpressed genes) with O2 Binding Site in their promoter region
Gene	Description	Fold Change	P Value
GRMZM2G160739	22-kDa-zein	-37.46	1.25e-231
GRMZM2G044152	22-kDa-zein	-40.31	6.84e-70
AF546188.1_FG003	19-kDa-zein	-15.36	2.45e-07
GRMZM2G086294	14-kDb-zein	-6.06	0
GRMZM2G306345	cyPPDK1	-2.64	1.21e-68
GRMZM2G063536	Ribosome inactivating protein(b-32)	-22.92	3.15e-49
GRMZM2G091201	Myb-like transcription factor	-6.79	2.42e-06
GRMZM2G384528	Transcription factor GBF1 NFYB/HAP3	-4.79	0.0118
GRMZM2G152616	b-Lactamase-inhibitor protein II	-1.53	0.0389
GRMZM2G117956	Proline oxidase	-3.93	0.00371
GRMZM2G371606	Unknown	-1.99	0.0144
Downregulated DEGs: Downregulated differentially expressed genes in o2 mutant(Li et al., 2015).
