# Supplementary material for: Genome-Wide Analysis of the Lysine Biosynthesis Pathway Network during Maize Seed Development
Source: PLoS One. 2016 Feb 1;11(2):e0148287. doi: 10.1371/journal.pone.0148287 (PMC4734768; doi:10.1371/journal.pone.0148287)
Supplement: S8 Table — (XLSX) [file pone.0148287.s016.xlsx]

## Sheet: DHDPS1_deg_anno
Table for The DEGs coexpressed with DHDPS (DEGs: Differentially expressed genes in o2 mutant(Li et al., 2015).)
The DEGs coexpressed with DHDPS1.(Description were retrieved from phytozome)				The DEGs coexpressed with DHDPS2. (Description were retrieved from phytozome)
UP/DOWN regulate	Gene	Description		UP/DOWN regulate	Gene	Description
DOWN	GRMZM2G086294	15-kD β-zein		DOWN	GRMZM2G018586	BTB1 - Bric-a-Brac,Tramtrack, Broad Complex BTB domain, expressed
DOWN	AF546187.1_FG001	19 kDa zein		DOWN	GRMZM2G064753	cytochrome c oxidase subunit 5B, mitochondrial precursor, putative, expressed
DOWN	AF546188.1_FG001	19 kDa zein		DOWN	GRMZM2G081886	D-3-phosphoglycerate dehydrogenase, chloroplast precursor, putative, expressed
DOWN	AF546188.1_FG002	19 kDa zein		DOWN	AC196156.3_FG003	expressed protein
DOWN	AF546188.1_FG003	19 kDa zein		DOWN	GRMZM2G144645	expressed protein
DOWN	GRMZM2G018193	19 kDa zein		DOWN	GRMZM2G032807	heavy metal transport/detoxification protein, putative, expressed
DOWN	GRMZM2G026939	19 kDa zein		DOWN	GRMZM2G137839	OsAPx1 - Cytosolic Ascorbate Peroxidase encoding gene 1-8, expressed
DOWN	GRMZM2G059620	19 kDa zein		DOWN	AC225718.2_FG009	wound induced protein, putative, expressed
DOWN	GRMZM2G353268	19 kDa zein		UP	GRMZM2G119256	3-deoxy-manno-octulosonate cytidylyltransferase, putative, expressed
DOWN	GRMZM2G044152	22 kDa zein		UP	GRMZM2G086906	40S ribosomal protein S17, putative, expressed
DOWN	GRMZM2G044625	22 kDa zein		UP	AC225147.4_FG002	40S ribosomal protein S23, putative, expressed
DOWN	GRMZM2G045387	22 kDa zein		UP	GRMZM2G139349	40S ribosomal protein S25, putative, expressed
DOWN	GRMZM2G088273	22 kDa zein		UP	GRMZM5G867518	40S ribosomal protein S25, putative, expressed
DOWN	GRMZM2G088365	22 kDa zein		UP	GRMZM5G899149	40S ribosomal protein S26, putative, expressed
DOWN	GRMZM2G088441	22 kDa zein		UP	GRMZM2G132121	40S ribosomal protein S27, putative, expressed
DOWN	GRMZM2G160739	22 kDa zein		UP	GRMZM2G431821	40S ribosomal protein S27a, putative, expressed
DOWN	GRMZM2G346895	22 kDa zein		UP	GRMZM2G455828	40S ribosomal protein S28, putative, expressed
DOWN	GRMZM2G346897	22 kDa zein		UP	GRMZM2G165208	40S ribosomal protein S29, putative, expressed
DOWN	GRMZM2G388461	22 kDa zein		UP	GRMZM2G305154	40S ribosomal protein S29, putative, expressed
DOWN	GRMZM2G397687	22 kDa zein		UP	GRMZM2G156673	40S ribosomal protein S5, putative, expressed
DOWN	GRMZM2G106424	14-3-3 protein, putative, expressed		UP	GRMZM2G032315	60S acidic ribosomal protein, putative, expressed
DOWN	GRMZM2G119517	ACT domain containing protein, putative, expressed		UP	GRMZM2G077208	60S acidic ribosomal protein, putative, expressed
DOWN	GRMZM5G852502	acyl-desaturase, chloroplast precursor, putative, expressed		UP	GRMZM2G102891	60S acidic ribosomal protein, putative, expressed
DOWN	GRMZM2G071433	AWPM-19-like membrane family protein, putative, expressed		UP	GRMZM2G119809	60S acidic ribosomal protein, putative, expressed
DOWN	GRMZM2G015534	bZIP transcription factor domain containing protein, expressed		UP	GRMZM5G803952	60S ribosomal protein L18-3, putative, expressed
DOWN	GRMZM2G371606	chloroplast unusual positioning protein, putative, expressed		UP	GRMZM2G149257	60S ribosomal protein L21-2, putative, expressed
DOWN	GRMZM2G058522	copper/zinc superoxide dismutase, putative, expressed		UP	GRMZM2G088060	60S ribosomal protein L28-1, putative, expressed
DOWN	GRMZM2G144083	copper-transporting ATPase 3, putative, expressed		UP	GRMZM2G394827	60S ribosomal protein L28-1, putative, expressed
DOWN	GRMZM2G105954	cytochrome P450, putative, expressed		UP	GRMZM2G152552	60S ribosomal protein L34, putative, expressed
DOWN	GRMZM2G340251	DnaK family protein, putative, expressed		UP	GRMZM2G152573	60S ribosomal protein L34, putative, expressed
DOWN	GRMZM2G131421	early nodulin 93 ENOD93 protein, putative, expressed		UP	GRMZM2G172342	60S ribosomal protein L35a-3, putative, expressed
DOWN	GRMZM2G008607	expressed protein		UP	GRMZM5G890561	60S ribosomal protein L35a-3, putative, expressed
DOWN	GRMZM2G067575	expressed protein		UP	GRMZM2G009936	60S ribosomal protein L36-2, putative, expressed
DOWN	GRMZM2G124026	expressed protein		UP	AC190609.3_FG002	60S ribosomal protein L38, putative, expressed
DOWN	GRMZM2G348914	expressed protein		UP	GRMZM2G046011	60S ribosomal protein L38, putative, expressed
DOWN	GRMZM5G846097	expressed protein		UP	GRMZM2G411764	60S ribosomal protein L39, putative, expressed
DOWN	GRMZM2G364178	expressed protein		UP	GRMZM2G100225	60S ribosomal protein L7, putative, expressed
DOWN	GRMZM5G828661	expressed protein		UP	GRMZM2G094123	bifunctional aminoacyl-tRNA synthetase, putative, expressed
DOWN	GRMZM5G848138	FGGY family of carbohydrate kinases, putative, expressed		UP	AC233866.1_FG006	elongation factor Tu, putative, expressed
DOWN	GRMZM2G130528	GDSL-like lipase/acylhydrolase, putative, expressed		UP	GRMZM2G153541	elongation factor Tu, putative, expressed
DOWN	GRMZM2G475059	glutathione S-transferase, putative, expressed		UP	GRMZM2G038313	eukaryotic translation initiation factor 3 subunit E, putative, expressed
DOWN	GRMZM2G046804	glyceraldehyde-3-phosphate dehydrogenase, putative, expressed		UP	GRMZM2G004057	expressed protein
DOWN	GRMZM2G023872	GRAS family transcription factor domain containing protein, expressed		UP	GRMZM2G058057	expressed protein
DOWN	GRMZM2G384528	histone-like transcription factor and archaeal histone, putative, expressed		UP	GRMZM2G088511	expressed protein
DOWN	GRMZM2G012806	inhibitor I family protein, putative, expressed		UP	GRMZM2G123831	expressed protein
DOWN	GRMZM2G012928	inhibitor I family protein, putative, expressed		UP	GRMZM2G163468	expressed protein
DOWN	GRMZM2G002630	Jacalin-like lectin domain containing protein, putative, expressed		UP	GRMZM5G881775	expressed protein
DOWN	GRMZM2G046520	Jacalin-like lectin domain containing protein, putative, expressed		UP	GRMZM5G885473	expressed protein
DOWN	GRMZM2G091201	MYB family transcription factor, putative, expressed		UP	GRMZM2G089976	G-patch domain containing protein, expressed
DOWN	GRMZM2G104294	NADPH reductase, putative, expressed		UP	GRMZM2G121075	L11 domain containing ribosomal protein, putative, expressed
DOWN	GRMZM2G062650	no apical meristem protein, putative, expressed		UP	GRMZM2G023748	L1P family of ribosomal proteins domain containing protein, expressed
DOWN	GRMZM2G044720	ORM1, putative, expressed		UP	GRMZM2G461793	Mak16 protein domain containing protein, expressed
DOWN	GRMZM2G048324	PDI, putative, expressed		UP	GRMZM2G031572	OsProCP3 - Putative Lysosomal Pro-x Carboxypeptidase homologue, expressed
DOWN	GRMZM2G117956	proline oxidase, mitochondrial precursor, putative, expressed		UP	GRMZM2G090422	ribosomal protein L13, putative, expressed
DOWN	GRMZM2G138689	PROLM23 - Prolamin precursor, expressed		UP	GRMZM2G140116	ribosomal protein L14, putative, expressed
DOWN	GRMZM2G306345	pyruvate, phosphate dikinase, chloroplast precursor, putative, expressed		UP	GRMZM2G142640	ribosomal protein L24, putative, expressed
DOWN	GRMZM2G152616	Regulator of chromosome condensation domain containing protein, expressed		UP	GRMZM2G077991	ribosomal protein L37, putative, expressed
DOWN	GRMZM2G108008	ribosomal protein S17, putative, expressed		UP	GRMZM2G168674	ribosomal protein L37, putative, expressed
DOWN	GRMZM2G052341	RNA recognition motif containing protein, putative, expressed		UP	GRMZM2G084739	ribosomal protein L6, putative, expressed
DOWN	GRMZM2G024993	starch synthase, putative, expressed		UP	GRMZM2G178968	ribosomal protein L7Ae, putative, expressed
DOWN	GRMZM2G169671	stem-specific protein TSJT1, putative, expressed		UP	GRMZM2G099657	ribosomal protein S2, putative, expressed
DOWN	GRMZM2G086030	tetratricopeptide repeat domain containing protein, putative, expressed		UP	GRMZM2G051848	ribosomal protein, putative, expressed
DOWN	GRMZM2G154449	thaumatin, putative, expressed		UP	GRMZM2G069762	ribosomal protein, putative, expressed
DOWN	GRMZM2G038821	thiamine pyrophosphate enzyme, C-terminal TPP binding domain containing protein, expressed		UP	GRMZM2G123495	ribosomal protein, putative, expressed
DOWN	GRMZM2G010491	thioredoxin, putative, expressed		UP	GRMZM2G150058	ribosomal protein, putative, expressed
DOWN	GRMZM2G098011	transporter family protein, putative, expressed		UP	GRMZM2G171181	ribosomal protein, putative, expressed
DOWN	GRMZM2G063536	uncharacterized 50.6 kDa protein in the 5region of gyrA and gyrB, putative, expressed		UP	GRMZM2G092296	S10/S20 domain containing ribosomal protein, putative, expressed
DOWN	GRMZM2G009719	universal stress protein domain containing protein, putative, expressed		UP	GRMZM2G047512	SLL1 protein, putative, expressed
DOWN	GRMZM2G064775	ZIM domain containing protein, putative, expressed		UP	GRMZM2G035579	SPX domain containing protein, putative, expressed
UP	GRMZM2G088753	1,4-alpha-glucan-branching enzyme, chloroplast precursor, putative, expressed		UP	GRMZM2G015989	T-complex protein, putative, expressed
UP	AF546188.1_FG005	19 kDa zein		UP	GRMZM2G075624	translationally-controlled tumor protein, putative, expressed
UP	AF546188.1_FG007	19 kDa zein		UP	GRMZM2G376727	translocon-associated protein beta domain containing protein, expressed
UP	AF546187.1_FG007	20 kDa zein		UP	GRMZM2G134756	tRNA synthetase, putative, expressed
UP	GRMZM2G130062	2-isopropylmalate synthase B, putative, expressed		UP	GRMZM2G146589	tRNA synthetases class II domain containing protein, expressed
UP	GRMZM2G063617	60S ribosomal protein L22-2, putative, expressed		UP	GRMZM2G036070	split hand/foot malformation type 1 putative expressed
UP	GRMZM2G009894	60S ribosomal protein L29-2, putative, expressed
UP	GRMZM2G100467	60S ribosomal protein L39, putative, expressed
UP	GRMZM2G364988	aconitate hydratase protein, putative, expressed
UP	GRMZM2G105996	ADP-ribosylation factor, putative, expressed
UP	GRMZM2G158043	Alpha amylase, catalytic domain containing protein, expressed
UP	GRMZM2G080828	aminotransferase, putative, expressed
UP	GRMZM2G401308	AT hook-containing DNA-binding protein, putative, expressed
UP	GRMZM2G172239	bolA, putative, expressed
UP	GRMZM2G416388	CBS domain containing membrane protein, putative, expressed
UP	GRMZM2G146818	chloroplast 30S ribosomal protein S19 putative expressed
UP	GRMZM2G392863	DEF8 - Defensin and Defensin-like DEFL family, expressed
UP	GRMZM2G085260	desiccation-related protein PCC13-62 precursor, putative, expressed
UP	GRMZM2G061465	DNA binding protein, putative, expressed
UP	GRMZM2G306643	DUF584 domain containing protein, putative, expressed
UP	GRMZM2G032107	expressed protein
UP	GRMZM2G139293	expressed protein
UP	GRMZM2G380656	expressed protein
UP	GRMZM2G700791	expressed protein
UP	GRMZM2G007256	expressed protein
UP	GRMZM5G877929	expressed protein
UP	GRMZM2G078798	gibberellin 2-oxidase, putative, expressed
UP	GRMZM2G429899	glucose-1-phosphate adenylyltransferase large subunit, chloroplast precursor, putative, expressed
UP	GRMZM2G064962	glycerophosphoryl diester phosphodiesterase family protein, putative, expressed
UP	GRMZM2G428518	glycosyl hydrolase, family 31, putative, expressed
UP	GRMZM2G034157	hsp20/alpha crystallin family protein, putative, expressed
UP	GRMZM2G472248	late embryogenesis abundant protein, putative, expressed
UP	GRMZM2G118003	Os3bglu7 - beta-glucosidase, exo-beta-glucanse, expressed
UP	GRMZM2G137174	patatin, putative, expressed
UP	GRMZM2G074549	peptidase, T1 family, putative, expressed
UP	GRMZM2G104325	plasma membrane ATPase, putative, expressed
UP	GRMZM2G082174	polypyrimidine tract-binding protein, putative, expressed
UP	GRMZM2G022915	potassium channel AKT1, putative, expressed
UP	GRMZM2G146472	protein of unknown function domain containing protein, expressed
UP	GRMZM2G179090	ras-related protein, putative, expressed
UP	GRMZM2G161274	ribonuclease T2 family domain containing protein expressed
UP	GRMZM2G385287	ribosomal protein L6, putative, expressed
UP	GRMZM2G044137	ribosomal protein L7Ae, putative, expressed
UP	GRMZM2G053199	Ser/Thr protein phosphatase family protein, putative, expressed
UP	GRMZM2G048740	serine acetyltransferase protein, putative, expressed
UP	GRMZM5G828488	SPX domain-containing protein, putative, expressed
UP	GRMZM2G410134	SSA1 - 2S albumin seed storage family protein precursor, expressed
