# Supplementary material for: Genome-Wide Analysis of the Lysine Biosynthesis Pathway Network during Maize Seed Development
Source: PLoS One. 2016 Feb 1;11(2):e0148287. doi: 10.1371/journal.pone.0148287 (PMC4734768; doi:10.1371/journal.pone.0148287)
Supplement: S9 Table — (XLSX) [file pone.0148287.s017.xlsx]

## Sheet: Sheet1
Supplementary Table 9: Data underlying the findings described in our manuscript can be found in the National Center for Biotechnology Information under the following accession numbers or the Citation paper or the website.
Data	Accession numbers	Citation
maize seed RNA-seq data of 21 stages	SRP037559	Chen J, Zeng B, Zhang M, et al. Dynamic transcriptome landscape of maize embryo and endosperm development[J]. Plant physiology, 2014, 166(1): 252-264.
Opaque2 mutant RNA-seq	GSE61830	Li C, Qiao Z, Qi W, et al. Genome-Wide Characterization of cis-Acting DNA Targets Reveals the Transcriptional Regulatory Framework of Opaque2 in Maize[J]. The Plant Cell, 2015, 27(3): 532-545.
Laser-Capture Microdissected Compartments of the Maize Kernel RNA-seq	GSE62778	Zhan J, Thakare D, Ma C, et al. RNA Sequencing of Laser-Capture Microdissected Compartments of the Maize Kernel Identifies Regulatory Modules Associated with Endosperm Cell Differentiation[J]. The Plant Cell, 2015, 27(3): 513-531.
maize seed protein data	none	Walley J W, Shen Z, Sartor R, et al. Reconstruction of protein networks from an atlas of maize seed proteotypes[J]. Proceedings of the National Academy of Sciences, 2013, 110(49): E4808-E4817.
SNP data	none	http://www.maizego.org/index.html
